# Supplementary material for: The First Report of Rhino DNA in Thailand: A Possible Extinct Indian Javan Subspecies, Rhinoceros sondaicus inermis
Source: Animals (Basel). 2025 Jun 6;15(12):1678. doi: 10.3390/ani15121678 (PMC12189269; doi:10.3390/ani15121678)
Supplement: Supplementary file 1 [file animals-15-01678-s001.zip]

Archive with 1 entries (1 files):
- animals-3622175-supplementary.pdf
